# Supplementary material for: Frequency-related viscoelastic properties of the human incisor periodontal ligament under dynamic compressive loading
Source: PLoS One. 2020 Jul 13;15(7):e0235822. doi: 10.1371/journal.pone.0235822 (PMC7357742; doi:10.1371/journal.pone.0235822)
Supplement: S1 Data — (ZIP) [file pone.0235822.s001.zip]

Archive with 3 entries (3 files):
- Cover letter .docx
- Raw Data.xlsx
- Response to Reviewers.docx
