# Supplementary material for: Frequency-related viscoelastic properties of the human incisor periodontal ligament under dynamic compressive loading
Source: PLoS One. 2020 Jul 13;15(7):e0235822. doi: 10.1371/journal.pone.0235822 (PMC7357742; doi:10.1371/journal.pone.0235822)
Supplement: S1 Data — (ZIP) [file pone.0235822.s001.zip › Raw Data.xlsx]

## Sheet: 压缩201903
DATA	TOOTH LOCATION	FREQUENCY	STORAGE MODULUS	LOSS MODULUS	LOSS FACTOR
3	1	0.05	75.0913	17.3842	0.231508
3	1	0.05	79.8679	19.2498	0.241021
3	1	0.05	81.4254	20.3009	0.249318
3	1	0.05	83.9756	21.0002	0.250075
3	1	0.05	86.1103	23.0084	0.267197
3	1	0.1	88.5962	21.8872	0.247045
3	1	0.1	89.7467	21.1183	0.235309
3	1	0.1	90.9022	22.0836	0.242938
3	1	0.1	92.3487	23.0982	0.25012
3	1	0.1	92.2349	23.9999	0.260204
3	1	0.2	96.5041	22.7247	0.235479
3	1	0.2	99.9886	21.9338	0.219363
3	1	0.2	101.468	22.6889	0.223607
3	1	0.2	102.278	23.2328	0.227152
3	1	0.2	103.029	23.7982	0.230986
3	1	0.5	107.648	22.3594	0.207709
3	1	0.5	110.928	23.3985	0.210933
3	1	0.5	112.301	21.894	0.194958
3	1	0.5	115.129	24.0032	0.20849
3	1	0.5	116.478	24.7319	0.212331
3	1	1	114.104	21.81	0.191141
3	1	1	116.898	21.1247	0.180711
3	1	1	118.047	21.1192	0.178905
3	1	1	118.988	21.2424	0.178905
3	1	1	119.686	20.8642	0.174323
3	1	2	118.287	20.9827	0.177388
3	1	2	119.385	21.03	0.176152
3	1	2	121.323	20.7816	0.171291
3	1	2	125.867	20.5267	0.163083
3	1	2	127.836	20.28	0.15864
3	1	5	128.116	19.7925	0.154489
3	1	5	130.286	19.3275	0.148346
3	1	5	133.247	19.6582	0.147532
3	1	5	135.317	19.6238	0.145022
3	1	5	137.498	19.3748	0.14091
6	1	0.05	112.459	33.3385	0.296449
6	1	0.05	105.987	30.9837	0.292334
6	1	0.05	97.2663	28.413	0.292115
6	1	0.05	94.2545	27.6686	0.293552
6	1	0.05	94.9495	28.0699	0.29563
6	1	0.1	123.669	38.6827	0.312792
6	1	0.1	116.395	35.9834	0.30915
6	1	0.1	111.66	33.9154	0.303738
6	1	0.1	110.287	33.6008	0.304667
6	1	0.1	112.453	34.3772	0.305704
6	1	0.2	138.065	43.0803	0.312029
6	1	0.2	136.974	40.8735	0.298403
6	1	0.2	132.003	39.1752	0.296776
6	1	0.2	134.031	39.6305	0.295682
6	1	0.2	138.343	40.3664	0.291786
6	1	0.5	159.548	45.7055	0.286469
6	1	0.5	160.987	44.9837	0.279424
6	1	0.5	162.325	43.565	0.268381
6	1	0.5	168.924	44.0475	0.260754
6	1	0.5	176.014	44.6836	0.253864
6	1	1	172.87	45.5653	0.263582
6	1	1	178.983	45.0978	0.251967
6	1	1	182.355	44.8335	0.245858
6	1	1	191.722	45.6396	0.238051
6	1	1	199.247	46.1153	0.231448
6	1	2	185.74	45.7408	0.246263
6	1	2	197.973	45.8939	0.231819
6	1	2	202.124	46.0908	0.228032
6	1	2	212.59	46.7028	0.219685
6	1	2	220.216	46.9433	0.213169
6	1	5	202.75	47.5732	0.23464
6	1	5	229.126	48.2786	0.210708
6	1	5	235.837	48.6897	0.206455
6	1	5	243.061	49.1057	0.20203
6	1	5	250.21	49.2819	0.196962
7	1	0.05	112.592	32.989	0.292996
7	1	0.05	98.4484	26.7784	0.272005
7	1	0.05	89.8497	23.6092	0.262763
7	1	0.05	85.5706	22.2628	0.260169
7	1	0.05	83.9082	21.7438	0.259137
7	1	0.1	125.246	36.6685	0.292773
7	1	0.1	115.526	31.4323	0.272081
7	1	0.1	108.519	28.339	0.261142
7	1	0.1	104.256	26.8791	0.257819
7	1	0.1	103.025	26.3936	0.256187
7	1	0.2	138.664	38.8499	0.280173
7	1	0.2	134.684	34.8649	0.258864
7	1	0.2	129.299	32.0696	0.248026
7	1	0.2	126.247	30.7608	0.243655
7	1	0.2	125.615	30.4231	0.242193
7	1	0.5	153.948	38.9915	0.253278
7	1	0.5	158.87	36.7258	0.231169
7	1	0.5	154.681	34.3522	0.222084
7	1	0.5	153.399	33.3464	0.217384
7	1	0.5	154.1	33.1449	0.215087
7	1	1	164.601	37.9866	0.23078
7	1	1	174.834	36.5955	0.209316
7	1	1	171.525	35.0768	0.2045
7	1	1	168.837	33.5918	0.19896
7	1	1	168.637	33.3283	0.197633
7	1	2	174.439	36.8572	0.211291
7	1	2	189.119	35.4992	0.187708
7	1	2	186.701	34.4841	0.184702
7	1	2	183.575	33.0603	0.180092
7	1	2	183.171	32.6236	0.178105
7	1	5	184.191	35.0243	0.190152
7	1	5	202.23	33.8756	0.16751
7	1	5	201.033	33.1706	0.165001
7	1	5	196.755	31.8158	0.161703
7	1	5	196.439	31.2718	0.159193
8	1	0.05	112.459	33.3385	0.296449
8	1	0.05	105.029	31.2985	0.297997
8	1	0.05	97.2663	28.413	0.292115
8	1	0.05	94.2545	27.6686	0.293552
8	1	0.05	94.9495	28.0699	0.29563
8	1	0.1	123.669	38.6827	0.312792
8	1	0.1	116.384	35.9827	0.309172
8	1	0.1	111.66	33.9154	0.303738
8	1	0.1	110.287	33.6008	0.304667
8	1	0.1	112.453	34.3772	0.305704
8	1	0.2	138.065	43.0803	0.312029
8	1	0.2	136.249	40.1238	0.294488
8	1	0.2	132.003	39.1752	0.296776
8	1	0.2	134.031	39.6305	0.295682
8	1	0.2	138.343	40.3664	0.291786
8	1	0.5	159.548	45.7055	0.286469
8	1	0.5	162.325	43.565	0.268381
8	1	0.5	168.924	44.0475	0.260754
8	1	0.5	171.389	44.2972	0.258459
8	1	0.5	176.014	44.6836	0.253864
8	1	1	172.87	45.5653	0.263582
8	1	1	182.355	44.8335	0.245858
8	1	1	186.835	45.0349	0.241042
8	1	1	191.722	45.6396	0.238051
8	1	1	199.247	46.1153	0.231448
8	1	2	185.74	45.7408	0.246263
8	1	2	196.982	45.8924	0.232977
8	1	2	202.124	46.0908	0.228032
8	1	2	212.59	46.7028	0.219685
8	1	2	220.216	46.9433	0.213169
8	1	5	202.75	47.5732	0.23464
8	1	5	229.126	48.2786	0.210708
8	1	5	236.934	48.7237	0.205642
8	1	5	243.061	49.1057	0.20203
8	1	5	250.21	49.2819	0.196962
9	1	0.05	64.1629	22.2325	0.346501
9	1	0.05	69.5923	23.683	0.340311
9	1	0.05	89.7121	29.8909	0.333187
9	1	0.05	102.24	32.979	0.322566
9	1	0.05	113.452	36.4298	0.321102
9	1	0.1	72.0412	25.5954	0.355288
9	1	0.1	80.3906	26.2665	0.326736
9	1	0.1	94.8029	29.1427	0.307403
9	1	0.1	101.754	29.7416	0.292289
9	1	0.1	106.369	30.6052	0.287727
9	1	0.2	81.5627	27.8753	0.341765
9	1	0.2	92.7206	29.61	0.319346
9	1	0.2	98.3706	30.8061	0.313164
9	1	0.2	110.867	31.8467	0.287252
9	1	0.2	120.856	34.3175	0.283953
9	1	0.5	97.8367	27.0721	0.276707
9	1	0.5	107.078	28.2146	0.263497
9	1	0.5	110.236	29.3756	0.26648
9	1	0.5	125.843	33.5863	0.266891
9	1	0.5	145.592	36.8919	0.253392
9	1	1	113.16	28.8418	0.254875
9	1	1	122.12	29.9993	0.245655
9	1	1	131.399	30.6334	0.233133
9	1	1	150.449	33.2205	0.220809
9	1	1	167.611	37.0408	0.220992
9	1	2	116.91	25.3288	0.216652
9	1	2	126.513	28.3599	0.224166
9	1	2	138.351	33.0744	0.239062
9	1	2	164.346	34.3951	0.209285
9	1	2	175.685	33.6147	0.191336
9	1	5	118.049	24.0311	0.20357
9	1	5	150.503	28.039	0.186301
9	1	5	184.303	32.5402	0.176558
9	1	5	232.318	39.2992	0.169161
9	1	5	242.675	42.7893	0.176324
1	2	0.05	62.8747	13.3299	0.212008
1	2	0.05	63.3478	13.2527	0.209205
1	2	0.05	64.0124	13.2177	0.206486
1	2	0.05	65.3213	13.2442	0.202755
1	2	0.05	66.2038	13.399	0.20239
1	2	0.1	67.2262	13.1823	0.196089
1	2	0.1	68.9284	13.3441	0.193594
1	2	0.1	69.3629	13.3857	0.192981
1	2	0.1	71.0748	13.4997	0.189936
1	2	0.1	72.2251	13.6266	0.188668
1	2	0.2	71.2564	13.3771	0.187732
1	2	0.2	72.9079	13.4339	0.184259
1	2	0.2	74.9936	13.5149	0.180214
1	2	0.2	77.0456	13.697	0.177777
1	2	0.2	78.3534	13.7374	0.175326
1	2	0.5	76.5023	12.9658	0.169483
1	2	0.5	79.3453	13.0239	0.164142
1	2	0.5	81.698	13.3335	0.163205
1	2	0.5	84.062	13.4743	0.16029
1	2	0.5	85.6482	13.5658	0.15839
1	2	1	80.0406	12.815	0.160107
1	2	1	84.4237	13.0747	0.15487
1	2	1	86.0537	13.2415	0.153875
1	2	1	88.7671	13.5107	0.152204
1	2	1	90.414	13.5632	0.150012
1	2	2	83.5916	12.6085	0.150835
1	2	2	87.1204	12.831	0.147279
1	2	2	90.185	13.1705	0.146039
1	2	2	92.9621	13.5458	0.145713
1	2	2	94.7605	13.5869	0.143381
1	2	5	88.2313	12.4295	0.140874
1	2	5	91.8724	12.8585	0.13996
1	2	5	95.5669	13.1021	0.137098
1	2	5	98.9773	13.2853	0.134225
1	2	5	101.122	13.3673	0.13219
2	2	0.05	28.7798	7.17199	0.249202
2	2	0.05	28.6179	6.94889	0.242816
2	2	0.05	28.911	6.33513	0.219125
2	2	0.05	29.024	6.09374	0.209955
2	2	0.05	30.5563	6.00001	0.196359
2	2	0.1	31.6629	7.08734	0.223837
2	2	0.1	33.5515	7.27901	0.21695
2	2	0.1	34.5772	7.45758	0.215679
2	2	0.1	35.2796	7.55001	0.214005
2	2	0.1	35.9235	7.58982	0.211277
2	2	0.2	32.0878	6.87833	0.21436
2	2	0.2	35.7259	7.51323	0.210302
2	2	0.2	37.2256	7.82985	0.210335
2	2	0.2	38.182	7.96268	0.208545
2	2	0.2	39.0289	8.07982	0.207021
2	2	0.5	35.3766	6.96661	0.196927
2	2	0.5	42.1296	8.15538	0.193578
2	2	0.5	43.7986	8.56051	0.195452
2	2	0.5	44.055	8.74206	0.198435
2	2	0.5	45.4783	8.97319	0.197307
2	2	1	36.5768	6.46835	0.176843
2	2	1	44.59	8.16775	0.183175
2	2	1	47.4702	8.73366	0.183982
2	2	1	48.8673	8.93428	0.182827
2	2	1	49.6865	9.08642	0.182875
2	2	2	40.0516	6.49224	0.162097
2	2	2	50.4672	8.4565	0.167565
2	2	2	54.0221	9.04409	0.167415
2	2	2	55.5263	9.22979	0.166224
2	2	2	57.8365	9.60015	0.165988
2	2	5	40.0516	6.49224	0.162097
2	2	5	50.4672	8.4565	0.167565
2	2	5	54.0221	9.04409	0.167415
2	2	5	55.5263	9.22979	0.166224
2	2	5	56.5498	9.37481	0.16578
4	2	0.05	37.2046	8.65803	0.232714
4	2	0.05	40.1448	8.93964	0.222685
4	2	0.05	41.409	9.24206	0.223189
4	2	0.05	42.0263	9.35932	0.222701
4	2	0.05	42.3636	9.37453	0.221287
4	2	0.1	37.9115	8.32755	0.219658
4	2	0.1	42.1859	9.00879	0.21355
4	2	0.1	44.3204	9.68464	0.218515
4	2	0.1	45.387	9.89637	0.218044
4	2	0.1	45.9694	9.94471	0.216333
4	2	0.2	38.6835	8.01193	0.207115
4	2	0.2	44.5988	9.12462	0.204594
4	2	0.2	47.6998	10.1542	0.212878
4	2	0.2	49.2258	10.4732	0.212757
4	2	0.2	50.0935	10.555	0.210705
4	2	0.5	48.0214	9.2831	0.193312
4	2	0.5	52.0386	10.5109	0.201983
4	2	0.5	54.1392	10.9136	0.201585
4	2	0.5	55.203	11.0215	0.199653
4	2	0.5	55.8221	11.0735	0.198372
4	2	1	50.3714	9.43053	0.18722
4	2	1	55.0376	10.7558	0.195426
4	2	1	57.1982	11.2012	0.195831
4	2	1	58.3019	11.2164	0.192384
4	2	1	59.1021	11.2294	0.189999
4	2	2	52.5391	9.57536	0.182252
4	2	2	57.7525	10.9478	0.189564
4	2	2	60.2863	11.3991	0.189083
4	2	2	61.6279	11.489	0.186425
4	2	2	62.5265	11.4577	0.183245
4	2	5	55.4744	9.9163	0.178754
4	2	5	61.447	11.2583	0.18322
4	2	5	64.3169	11.7927	0.183354
4	2	5	65.7853	11.8326	0.179867
4	2	5	66.7852	11.7911	0.176553
5	2	0.05	77.1187	22.6055	0.293126
5	2	0.05	64.846	17.9886	0.277405
5	2	0.05	57.8126	15.6501	0.270704
5	2	0.05	53.5165	14.1071	0.263603
5	2	0.05	51.1182	13.1073	0.256411
5	2	0.1	71.7201	21.241	0.296166
5	2	0.1	68.9472	19.763	0.28664
5	2	0.1	65.748	18.7328	0.284918
5	2	0.1	61.8252	17.3857	0.281207
5	2	0.1	58.9988	16.2854	0.27603
5	2	0.2	82.5044	23.7906	0.288356
5	2	0.2	80.8562	22.65	0.280127
5	2	0.2	78.9375	22.1829	0.281019
5	2	0.2	74.8086	21.1605	0.282861
5	2	0.2	71.3078	20.1306	0.282305
5	2	0.5	98.0557	25.8569	0.263696
5	2	0.5	98.7023	25.1422	0.254728
5	2	0.5	98.2891	25.1868	0.256252
5	2	0.5	94.6962	24.5999	0.259777
5	2	0.5	91.0532	23.8058	0.261449
5	2	1	107.672	26.7629	0.24856
5	2	1	109.775	26.2394	0.239029
5	2	1	110.447	26.5751	0.240615
5	2	1	107.46	26.2301	0.244092
5	2	1	103.787	25.5348	0.246031
5	2	2	117.152	27.9591	0.238655
5	2	2	120.453	27.2939	0.226594
5	2	2	122.337	27.9296	0.228301
5	2	2	119.993	27.7252	0.231056
5	2	2	116.293	27.0792	0.232853
5	2	5	124.784	29.3841	0.23548
5	2	5	130.418	28.6602	0.219756
5	2	5	133.635	29.6122	0.22159
5	2	5	131.941	29.7247	0.225287
5	2	5	128.852	29.1397	0.226149
10	2	0.05	74.9733	26.8982	0.358771
10	2	0.05	69.8615	24.31	0.347974
10	2	0.05	70.037	24.1646	0.345025
10	2	0.05	71.5451	24.4548	0.34181
10	2	0.05	73.1766	24.809	0.339028
10	2	0.1	84.0738	29.5933	0.351992
10	2	0.1	83.5144	27.8515	0.333493
10	2	0.1	85.0335	27.8934	0.328029
10	2	0.1	87.2024	28.2622	0.324099
10	2	0.1	89.1582	28.5071	0.319737
10	2	0.2	94.7343	31.2045	0.32939
10	2	0.2	99.5905	30.227	0.303513
10	2	0.2	102.943	30.6881	0.298107
10	2	0.2	105.51	30.9599	0.293432
10	2	0.2	108.001	31.1538	0.28846
10	2	0.5	109.412	31.7579	0.29026
10	2	0.5	121.701	31.5088	0.258902
10	2	0.5	126.853	32.2648	0.254348
10	2	0.5	129.7	32.679	0.251959
10	2	0.5	132.288	32.8336	0.248198
10	2	1	119.158	31.9501	0.268133
10	2	1	135.406	32.2788	0.238385
10	2	1	141.821	33.0925	0.23334
10	2	1	145.364	33.4469	0.230092
10	2	1	147.9	33.6825	0.227738
10	2	2	128.876	32.1901	0.249776
10	2	2	149.21	32.8977	0.220479
10	2	2	157.135	33.7563	0.214824
10	2	2	160.917	34.1257	0.21207
10	2	2	163.813	34.2273	0.208942
10	2	5	141.802	32.7871	0.231218
10	2	5	166.795	33.5069	0.200887
10	2	5	175.304	34.3482	0.195935
10	2	5	179.08	34.654	0.193512
10	2	5	182.084	34.6263	0.190167
